# Supplementary material for: Diet and gut microbiome enterotype are associated at the population level in African buffalo
Source: Nat Commun. 2021 Apr 15;12:2267. doi: 10.1038/s41467-021-22510-8 (PMC8050287; doi:10.1038/s41467-021-22510-8)
Supplement: Supplementary file 4 — Source Data [file 41467_2021_22510_MOESM4_ESM.zip]

Archive with 2 entries (1 files):
- Source Data/
- Source Data/phyloseq_to_publish.rds
